# Supplementary material for: Deep Learning-Based Diagnosis of Epithelial Ovarian Cancer from Whole-Slide Histopathology Images
Source: Diagnostics (Basel). 2026 May 12;16(10):1470. doi: 10.3390/diagnostics16101470 (PMC13206691; doi:10.3390/diagnostics16101470)
Supplement: Supplementary file 1 [file diagnostics-16-01470-s001.zip]

Archive with 1 entries (1 files):
- diagnostics-4292845-supplementary.pdf
